# Supplementary material for: Interspecific information on predation risk affects nest site choice in a passerine bird
Source: BMC Evol Biol. 2018 Dec 4;18:181. doi: 10.1186/s12862-018-1301-3 (PMC6280475; doi:10.1186/s12862-018-1301-3)
Supplement: Supplementary file 1 — The data set supporting the article. (XLSX 16 kb) [file 12862_2018_1301_MOESM1_ESM.xlsx]

## Sheet: Data
Point	Choice2	Choice	Symbol	Arrival	Arrival_Year	ChoiceDate	ChoiceDate_Year	DecisionTime	FirstEgg	Fage	Ftarsus	Year
KK02	mustelid	0	circle	27	3	28	1	1	32	old	18.8	2013
KK03	water	1	circle	22	-2	23	-4	1	29	young	19.7	2013
KK05	water	1	triangle	25	1	26	-1	1	30	young	19.2	2013
KK07	water	1	circle	22	-2	23	-4	1	28	young	19.3	2013
KK09	water	1	circle	21	-3	23	-4	2	25	old	19.6	2013
KK10	mustelid	0	circle	26	2	28	1	2	33	old	19.9	2013
KK11	water	1	circle	29	5	30	3	1	34	young	18.6	2013
KK15	water	1	triangle	19	-5	20	-7	1	29	old	19.8	2013
KK19	water	1	triangle	22	-2	23	-4	1	30	young	20.1	2013
KK22	water	1	circle	17	-7	20	-7	3	23	old	20	2013
KK23	water	1	triangle	28	4	32	5	4	32	young	20.1	2013
KK26	mustelid	0	triangle	17	-7	20	-7	3	26	old	20	2013
KK26B	mustelid	0	circle	29	5	32	5	3	34	young	19.8	2013
KK27	water	1	circle	23	-1	26	-1	3	28	old	19.7	2013
KK28	mustelid	0	triangle	26	2	30	3	4	31	old	19.9	2013
KK29	water	1	circle	23	-1	30	3	7	32	old	19.9	2013
KK30	water	1	triangle	16	-8	17	-10	1	24	old	20.1	2013
KK31	mustelid	0	triangle	17	-7	23	-4	6	28	young	19.9	2013
KK31B	water	1	circle	30	6	32	5	2	34	young	19.2	2013
KK32	mustelid	0	circle	26	2	28	1	2	31	old	20.2	2013
KK32B	mustelid	0	circle	29	5	30	3	1	36	old	19.6	2013
KK33	mustelid	0	circle	22	-2	23	-4	1	27	old	19.8	2013
KK34	water	1	circle	22	-2	23	-4	1	32	young	20	2013
KK34B	water	1	triangle	32	8	34	7	2	37	old	19.6	2013
KK35	mustelid	0	circle	16	-8	17	-10	1	24	young	20	2013
KK37	mustelid	0	triangle	30	6	35	8	5	35	young	18.9	2013
KK38	water	1	triangle	26	2	28	1	2	32	old	20.2	2013
KK39	mustelid	0	triangle	21	-3	30	3	9	30	young	19.5	2013
KK3B	mustelid	0	triangle	28	4	30	3	2	33	young	18.8	2013
KK42	water	1	circle	26	2	32	5	6	35	old	19	2013
KK43	mustelid	0	circle	26	2	28	1	2	31	old	19.6	2013
KK44	water	1	circle	27	3	28	1	1	30	young	20.4	2013
KK45	water	1	triangle	27	3	28	1	1	32	old	19.9	2013
KK46	mustelid	0	circle	30	6	34	7	4	34	young	20.3	2013
KK6B	water	1	triangle	30	6	34	7	4	34	old	19.9	2013
KK1	water	1	triangle	29	3	33	3	4	36	young	19.4	2014
KK10	mustelid	0	circle	22	-4	24	-6	2	28	young	19.7	2014
KK11	mustelid	0	triangle	24	-2	28	-2	4	32	old	19.5	2014
KK13	water	1	circle	22	-4	28	-2	6	32	young	19.6	2014
KK14	water	1	triangle	24	-2	28	-2	4	32	old	19	2014
KK16	mustelid	0	circle	24	-2	30	0	6	30	young	20.2	2014
KK17	water	1	triangle	22	-4	28	-2	6	28	young	19.2	2014
KK18	mustelid	0	circle	24	-2	26	-4	2	33	old	19.7	2014
KK20	water	1	triangle	22	-4	28	-2	6	28	young	19.8	2014
KK21	water	1	circle	26	0	29	-1	3	33	old	20.7	2014
KK22	water	1	circle	22	-4	26	-4	4	31	old	20.1	2014
KK23	mustelid	0	circle	22	-4	29	-1	7	29	young	19.4	2014
KK24	water	1	circle	24	-2	26	-4	2	36	old	19.3	2014
KK28	mustelid	0	circle	31	5	32	2	1	34	young	19.3	2014
KK30	mustelid	0	triangle	22	-4	34	4	12	34	old	19.4	2014
KK7	mustelid	0	circle	24	-2	28	-2	4	35	old	20.2	2014
MPe11	water	1	circle	28	2	29	-1	1	35	young	19.7	2014
MPe12	water	1	circle	29	3	32	2	3	34	old	19.6	2014
MPe13	water	1	triangle	29	3	35	5	6	35	young	20.1	2014
MPe14	water	1	triangle	29	3	32	2	3	34	young	19.6	2014
MPe2	water	1	circle	35	9	36	6	1	39	young	19.9	2014
MPe3	mustelid	0	triangle	32	6	36	6	4	36	young	19.6	2014
MPe4	mustelid	0	triangle	23	-3	28	-2	5	30	old	20.3	2014
MP10b	water	1	triangle	23	-1	24	-5	1	31	old	19.7	2015
MP11	mustelid	0	triangle	19	-5	21	-8	2	28	old	20.1	2015
MP15	mustelid	0	triangle	21	-3	24	-5	3	31	old	19.7	2015
MP17	water	1	circle	20	-4	25	-4	5	28	old	19.6	2015
MP19	water	1	circle	20	-4	30	1	10	30	old	19.4	2015
MP2	water	1	triangle	26	2	28	-1	2	32	old	19.6	2015
MP21	water	1	circle	27	3	29	0	2	34	young	20	2015
MP22	mustelid	0	circle	19	-5	22	-7	3	29	old	20.1	2015
MP24	mustelid	0	circle	27	3	29	0	2	32	old	20.2	2015
MP24b	water	1	triangle	31	7	34	5	3	36	young	19.3	2015
MP25	water	1	triangle	21	-3	25	-4	4	29	old	19.8	2015
MP26	water	1	circle	22	-2	25	-4	3	29	young	20	2015
MP27	water	1	triangle	20	-4	22	-7	2	29	young	20.4	2015
MP28	water	1	circle	22	-2	38	9	16	40	old	19.9	2015
MP2b	mustelid	0	circle	33	9	37	8	4	42	old	20.2	2015
MP30	water	1	circle	27	3	32	3	5	35	young	20.1	2015
MP31	mustelid	0	circle	27	3	29	0	2	35	old	20.1	2015
MP34b	water	1	circle	28	4	32	3	4	33	young	19.6	2015
MP35	mustelid	0	circle	19	-5	22	-7	3	28	old	20	2015
MP35b	mustelid	0	circle	32	8	38	9	6	38	old	19.7	2015
MP36	mustelid	0	triangle	22	-2	25	-4	3	31	old	20.1	2015
MP36b	mustelid	0	triangle	26	2	27	-2	1	32	old	19.7	2015
MP37	mustelid	0	triangle	21	-3	25	-4	4	31	young	20.4	2015
MP38	water	1	triangle	20	-4	31	2	11	31	old	19.4	2015
MP5	mustelid	0	triangle	19	-5	26	-3	7	35	young	19.7	2015
MP5b	water	1	triangle	33	9	37	8	4	41	young	18.9	2015
MP6new	mustelid	0	circle	26	2	28	-1	2	33	young	19.2	2015
MP7	mustelid	0	circle	21	-3	32	3	11	32	old	20.1	2015
MP8	mustelid	0	circle	21	-3	30	1	9	30	old	20	2015
PM1	water	1	circle	18	-3	20	-4	2	25	old	20.7	2016
PM10	mustelid	0	circle	16	-5	18	-6	2	24	old	19.6	2016
PM11	mustelid	0	circle	20	-1	27	3	7	27	young	19.5	2016
PM12	mustelid	0	triangle	25	4	27	3	2	30	old	19.6	2016
PM15	mustelid	0	triangle	28	7	31	7	3	32	young	20.1	2016
PM16b	water	1	circle	21	0	25	1	4	31	old	19.9	2016
PM17	water	1	circle	20	-1	22	-2	2	28	young	18.9	2016
PM18	mustelid	0	circle	20	-1	22	-2	2	26	old	19.7	2016
PM18b	water	1	circle	26	5	27	3	1	32	old	20.1	2016
PM1b	mustelid	0	triangle	23	2	29	5	6	29	young	20.1	2016
PM20	water	1	triangle	22	1	29	5	7	29	old	20.5	2016
PM22	water	1	circle	18	-3	22	-2	4	27	old	20.1	2016
PM24	water	1	triangle	21	0	25	1	4	27	old	19.7	2016
PM25	mustelid	0	triangle	20	-1	22	-2	2	25	old	19.6	2016
PM25b	water	1	triangle	33	12	34	10	1	39	young	19	2016
PM26	water	1	triangle	18	-3	22	-2	4	25	old	20.5	2016
PM27	water	1	circle	21	0	22	-2	1	27	old	19.2	2016
PM28	water	1	circle	19	-2	20	-4	1	26	young	20.7	2016
PM3	mustelid	0	circle	18	-3	25	1	7	25	young	19.7	2016
PM4	water	1	triangle	21	0	22	-2	1	28	young	19.9	2016
PM6	water	1	circle	20	-1	22	-2	2	27	young	19.5	2016
PM8	mustelid	0	circle	15	-6	22	-2	7	25	old	19.8	2016
PM9	water	1	triangle	21	0	22	-2	1	29	old	19.9	2016
PM9b	water	1	circle	26	5	27	3	1	30	young	20.9	2016
